# Supplementary material for: Generation of Rhesus Macaque Embryos with Expanded CAG Trinucleotide Repeats in the Huntingtin Gene
Source: Cells. 2024 May 13;13(10):829. doi: 10.3390/cells13100829 (PMC11119628; doi:10.3390/cells13100829)
Supplement: Supplementary file 1 [file cells-13-00829-s001.zip]

Archive with 1 entries (1 files):
- cells-2877601-supplementary.pdf
